# Supplementary material for: Phytochemical Characterisation and Bioactivity of Picnomon acarna Extracts: LC–MS/MS Profiling, Antioxidant Capacity and Enzyme Inhibition
Source: Molecules. 2026 Apr 9;31(8):1240. doi: 10.3390/molecules31081240 (PMC13119165; doi:10.3390/molecules31081240)
Supplement: Supplementary file 1 [file molecules-31-01240-s001.zip]

Archive with 1 entries (1 files):
- molecules-4215690-supplementary.pdf
